# Supplementary material for: Computational Insights into the Unfolding of a Destabilized Superoxide Dismutase 1 Mutant
Source: Biology (Basel). 2021 Nov 27;10(12):1240. doi: 10.3390/biology10121240 (PMC8698278; doi:10.3390/biology10121240)
Supplement: Supplementary file 1 [file biology-10-01240-s001.zip]

Archive with 1 entries (1 files):
- biology-1448109-supplementary.pdf
